# Supplementary material for: Fabrication of Superhydrophobic Magnetic Sawdust as Effective and Recyclable Oil Sorbents
Source: Materials (Basel). 2019 Oct 20;12(20):3432. doi: 10.3390/ma12203432 (PMC6829461; doi:10.3390/ma12203432)
Supplement: Supplementary file 1 [file materials-12-03432-s001.zip]

Archive with 3 entries (2 files):
- supplementary files/Movie S1.Water-in-oil emulsion separation   (fast).mp4
- supplementary files/Movie S2. Oil-in-water emulsion separation    (fast).mp4
- supplementary files/
